# Supplementary material for: Structural and mechanistic insights into the cleavage of clustered O-glycan patches-containing glycoproteins by mucinases of the human gut
Source: Nat Commun. 2022 Jul 26;13:4324. doi: 10.1038/s41467-022-32021-9 (PMC9325726; doi:10.1038/s41467-022-32021-9)
Supplement: Supplementary file 3 — Source Data [file 41467_2022_32021_MOESM3_ESM.xlsx]

## Sheet: Figure 3 source data
Time (min)	AM0627WT								Y288A								D318A								W321								N347								R362								V389A
	#1		#2		Average		STDEV		#1		#2		Average		STDEV		#1		#2		Average		STDEV		#1		#2		Average		STDEV		#1		#2		Average		STDEV		#1		#2		Average		STDEV		#1
	P	S	P	S	P	S	P	S	P	S	P	S	P	S	P	S	P	S	P	S	P	S	P	S	P	S	P	S	P	S	P	S	P	S	P	S	P	S	P	S	P	S	P	S	P	S	P	S	P
0	0	100	0	100	0	100	0	0	0	100	0	100	0	100	0	0	0	100	0	100	0	100	0	0	0	100	0	100	0	100	0	0	0	100	0	100	0	100	0	0	0	100	0	100	0	100	0	0	0
10	76.9572	23.0428	93.7003	6.29967	85.3288	14.6712	11.8392	11.8392	0	100	0	100	0	100	0	0	1.4294	98.5706	0	100	0.714699	99.2853	1.01074	1.01074	0	100	0	100	0	100	0	0	1.20521	98.7948	0	100	0.602607	99.3974	0.852215	0.852215	6.60389	93.3961	30.0864	69.9136	18.3451	81.6549	16.6046	16.6046	93.7408
30	96.583	3.41701	100	0	98.2915	1.7085	2.41619	2.41619	0.779733	99.2203	0	100	0.389867	99.6101	0.551355	0.551355	0	100	23	77	11.5	88.5	16.2635	16.2635	0.88848	99.1115	5.53901	94.461	3.21375	96.7863	3.28842	3.28842	3.177	96.823	9	91	6.0885	93.9115	4.11748	4.11748	28.0095	71.9905	48.7038	51.2962	38.3567	61.6433	14.6331	14.6331	100
60	99.674	0.326036	100	0	99.837	0.163018	0.230542	0.230542	3.00375	96.9962	0	100	1.50188	98.4981	2.12398	2.12398	9.4152	90.5848	12	88	10.7076	89.2924	1.82773	1.82773	1.86263	98.1374	0	100	0.931315	99.0687	1.31708	1.31708	4.86246	95.1375	14	86	9.43123	90.5688	6.46122	6.46122	35.9477	64.0523	49.9336	50.0664	42.9407	57.0593	9.88952	9.88952	100
90	99.9359	0.0641254	100	0	99.9679	0.0320627	0.0453435	0.0453435	4.37381	95.6262	0	100	2.18691	97.8131	3.09275	3.09275	9.63564	90.3644	26	74	17.8178	82.1822	11.5713	11.5713	1.74742	98.2526	0	100	0.873709	99.1263	1.23561	1.23561	7.83575	92.1642	27	73	17.4179	82.5821	13.5512	13.5512	63.9062	36.0938	50.3455	49.6545	57.1259	42.8741	9.58892	9.58892	100
120	100	0	100	0	100	0	0	0	0.774299	99.2257	0	100	0.387149	99.6129	0.547512	0.547512	6.21239	93.7876	26	74	16.1062	83.8938	13.9919	13.9919	1.759	98.241	0	100	0.879498	99.1205	1.2438	1.2438	8.45317	91.5468	16	84	12.2266	87.7734	5.33641	5.33641	75.2412	24.7588	56.9176	43.0824	66.0794	33.9206	12.9567	12.9567	100
180	99.9792	0.0207625	100	0	99.9896	0.0103812	0.0146813	0.0146813	6.09618	93.9038	13.896	86.104	9.99611	90.0039	5.51533	5.51533	6.54444	93.4556	19	81	12.7722	87.2278	8.80741	8.80741	3.07743	96.9226	7.92617	92.0738	5.5018	94.4982	3.42858	3.42858	6.3828	93.6172	10	90	8.1914	91.8086	2.55775	2.55775	88.9583	11.0417	63.4277	36.5723	76.193	23.807	18.0529	18.0529	100
240	99.8019	0.198101	100	0	99.9009	0.0990506	0.140079	0.140079	1.19133	98.8087	24.6763	75.3237	12.9338	87.0662	16.6064	16.6064	3.31107	96.6889	37	63	20.1555	79.8445	23.8217	23.8217	3.08952	96.9105	0	100	1.54476	98.4552	2.18462	2.18462	9.1073	90.8927	15	85	12.0537	87.9463	4.16677	4.16677	87.3322	12.6678	66.1896	33.8104	76.7609	23.2391	14.9501	14.9501	100
					z
[truncated: 32 more columns]

## Sheet: Figure 4 source data
Time (min)	P1								P2								P4								P3								P6								P5								P7
	#1		#2		Average		STDEV		#1		#2		Average		STDEV		#1		#2		Average		STDEV		#1		#2		Average		STDEV		#1		#2		Average		STDEV		#1		#2		Average		STDEV		#1
	P	S	P	S	P	S	P	S	P	S	P	S	P	S	P	S	P	S	P	S	P	S	P	S	P	S	P	S	P	S	P	S	P	S	P	S	P	S	P	S	P	S	P	S	P	S	P	S	P
0	0	100	0	100	0	100	0	0	0	100	0	100	0	100	0	0	0	100	0	100	0	100	0	0	0	100	0	100	0	100	0	0	0	100	0	100	0	100	0	0	0	100	0	100	0	100	0	0	0
5	38.5651	61.4349	37.4016	62.5984	37.9834	62.0166	0.822723	0.822723	29.5824	70.4176	18.6062	81.3938	24.0943	75.9057	7.76131	7.76131	0	100	1.70009	98.2999	0.850045	99.15	1.20214	1.20214	0.567322	99.4327	0.808292	99.1917	0.687807	99.3122	0.170391	0.170391	0	100	0	100	0	100	0	0	1.62926	98.3707	12.8313	87.1687	7.23026	92.7697	7.92101	7.92101	0
15	67.1123	32.8877	70.1231	29.8769	68.6177	31.3823	2.12892	2.12892	37.1843	62.8157	28.8433	71.1567	33.0138	66.9862	5.89793	5.89793	0	100	1.36595	98.634	0.682977	99.317	0.965875	0.965875	2.59383	97.4062	5.62149	94.3785	4.10766	95.8923	2.14087	2.14087	0	100	0	100	0	100	0	0	2.24072	97.7593	23.7471	76.2529	12.9939	87.0061	15.2073	15.2073	0
30	82.3614	17.6386	84.9148	15.0852	83.6381	16.3619	1.80555	1.80555	80.7747	19.2253	69.9293	30.0707	75.352	24.648	7.66886	7.66886	0	100	0.472005	99.528	0.236002	99.764	0.333758	0.333758	2.96068	97.0393	5.32382	94.6762	4.14225	95.8578	1.671	1.671	0	100	0	100	0	100	0	0	4.51083	95.4892	26.6186	73.3814	15.5647	84.4353	15.6326	15.6326	0
45	78.5717	21.4283	88.0767	11.9233	83.3242	16.6758	6.72104	6.72104	87.4825	12.5175	83.0619	16.9381	85.2722	14.7278	3.12579	3.12579	0	100	0.730945	99.2691	0.365473	99.6345	0.516856	0.516856	6.00867	93.9913	9.0428	90.9572	7.52574	92.4743	2.14545	2.14545	0	100	0	100	0	100	0	0	17.5768	82.4232	43.1136	56.8864	30.3452	69.6548	18.0572	18.0572	0
60	84.0809	15.9191	97.8921	2.10794	90.9865	9.01353	9.76598	9.76598	77.6813	22.3187	86.5198	13.4802	82.1006	17.8994	6.24972	6.24972	0	100	0.437764	99.5622	0.218882	99.7811	0.309546	0.309546	13.5659	86.4341	5.54636	94.4536	9.55614	90.4439	5.67069	5.67069	0	100	0	100	0	100	0	0	47.9276	52.0724	56.9892	43.0108	52.4584	47.5416	6.40749	6.40749	0
90	88.7101	11.2899	98.1885	1.81151	93.4493	6.55068	6.7022	6.7022	82.0919	17.9081	97.296	2.70398	89.694	10.306	10.7509	10.7509	0	100	1.08445	98.9156	0.542223	99.4578	0.766819	0.766819	9.18796	90.812	10.3727	89.6273	9.78032	90.2197	0.837728	0.837728	0	100	0	100	0	100	0	0	55.813	44.187	75.4871	24.5129	65.6501	34.3499	13.9117	13.9117	0
120	96.6345	3.36545	98.5282	1.47175	97.5814	2.4186	1.33905	1.33905	86.1607	13.8393	98.3376	1.66237	92.2492	7.75083	8.61038	8.61038	0	100	2.12677	97.8732	1.06339	98.9366	1.50386	1.50386	8.08625	91.9137	15.8491	84.1509	11.9677	88.0323	5.48913	5.48913	0	100	0	100	0	100	0	0	94.6668	5.33316	63.9483	36.0517	79.3076	20.6924	21.7213	21.7213	0
180	97.7828	2.21716	98.503	1.49701	98.1429	1.85708	0.509225	0.509225	95.9207	4.07927	99.0471	0.9529	97.4839	2.51608	2.21068	2.21068	0	100	1.06851	98.9315	0.534255	99.4657	0.755551	0.755551	3.2782	96.7218	11.4871	88.5129	7.38267	92.6173	5.8046	5.8046	0	100	0	100	0	100	0	0	90.8612	9.13876	69.3481	30.6519	80.1047	19.8953	15.2121	15.2121	0
[truncated: 24 more columns]
